# Supplementary material for: Structural Modifications at the C3 and C30 Positions of the Lupane Skeleton with Carbon-Centered Nucleophiles
Source: Molecules. 2025 Jul 22;30(15):3064. doi: 10.3390/molecules30153064 (PMC12348400; doi:10.3390/molecules30153064)
Supplement: Supplementary file 1 [file molecules-30-03064-s001.zip]

Archive with 1 entries (1 files):
- molecules-3739651-supplementary.pdf
